# Supplementary material for: G-protein coupled receptor 35 (GPR35) regulates the colonic epithelial cell response to enterotoxigenic Bacteroides fragilis
Source: Commun Biol. 2021 May 14;4:585. doi: 10.1038/s42003-021-02014-3 (PMC8121840; doi:10.1038/s42003-021-02014-3)
Supplement: Supplementary file 4 — Supplementary Data 1 [file 42003_2021_2014_MOESM4_ESM.xlsx]

## Sheet: Supl data 1
ID	Systematic	Common	Genbank	BROAD Instritute TRC#	Validated	2nd transfection	UniPro ID	Gene Title_Affymetrix
1	203192_at	ABCB6	NM_005689	TRCN0000060320	√	√	Q9NP58	ATP-binding cassette, sub-family B (MDR/TAP), member 6
2	208161_s_at	ABCC3	AF009670	TRCN0000059403		√	O15438	Canalicular multispecific organic anion transporter 2
3	218322_s_at	ACSL5	NM_016234	TRCN0000045548		√	Q9ULC5	fatty-acid-Coenzyme A ligase, long-chain 5
4	210085_s_at	ANXA9	AF230929	TRCN0000055788			O76027	annexin A9
5	201954_at	ARPC1B	NM_005720	TRCN0000036494	√	√	O15143	actin related protein 2/3 complex, subunit 1B, 41kDa
6	210202_s_at	BIN1	U87558	TRCN0000118039	√		O00499	Myc box-dependent-interacting protein 1
7	218796_at	FERMT1	NM_017671	TRCN0000083943		√	Q9BQL6	Fermitin family homolog 1
8	212014_x_at	CD44	NM_000610	TRCN0000057563	√	√	P16070	CD44 antigen
9	218451_at	CDCP1	NM_022842	TRCN0000134182	√	√	Q9H5V8	CUB domain-containing protein 1
10	206576_s_at	CEACAM1	NM_001712	TRCN0000057823			P13688	carcinoembryonic antigen-related cell adhesion molecule 1
11	203954_x_at	CLDN3	NM_001306	TRCN0000108340			O15551	claudin 3
12	201428_at	CLDN4	NM_001305	TRCN0000116627		√	O14493	claudin 4
13	202790_at	CLDN7	NM_001307	TRCN0000117322			O95471	claudin 7
14	220230_s_at	CYB5R2	NM_016229	TRCN0000046568			Q6BCY4	NADH-cytochrome b5 reductase 2
15	204602_at	DKK1	NM_012242	TRCN0000033385	√		O94907	Dickkopf-related protein 1
16	209690_s_at	DOK4	BC003541	TRCN0000134881	√		Q8TEW6	docking protein 4
17	201325_s_at	EMP1	NM_001423	TRCN0000117942			P54849	epithelial membrane protein 1
18	205977_s_at	EPHA1	NM_005232	TRCN0000006398	√	√	P21709	Ephrin type-A receptor 1
19	221665_s_at	EPS8L1	NM_017729	TRCN0000060583		√	Q8TE68	Epidermal growth factor receptor kinase substrate 8-like protein 1
20	219404_at	EPS8L3	NM_024526	TRCN0000063128		√	Q8TE67	Epidermal growth factor receptor kinase substrate 8-like protein 3
21	201328_at	ETS2	AL575509	TRCN0000013918		√	P15036	Protein C-ets-2
22	211603_s_at	ETV4	U35622	TRCN0000013933	√		D3DX44
23	214958_s_at	EVER1 (TMC6)	AK021738	TRCN0000119002			Q7Z403	Transmembrane channel-like protein 6
24	211864_s_at	MYOF	AF207990	TRCN0000010628	√	√	Q9NZM1	Myoferlin
25	204973_at	GJB1	NM_000166	TRCN0000059868			P08034	Gap junction beta-1 protein
26	215243_s_at	GJB3	AF099730	TRCN0000074068			O75712	Gap junction beta-3 protein
27	210264_at	GPR35	AF089087	TRCN0000008887			Q9HC97	G protein-coupled receptor 35
28	212070_at	GPR56 (ADGRG1)	AL554008	TRCN0000011615	√		Q9Y653	Adhesion G-protein coupled receptor G1
29	210761_s_at	GRB7	AB008790	TRCN0000061383		√	Q14451	growth factor receptor-bound protein 7
30	202411_at	IFI27	NM_005532	TRCN0000115857		√	P40305	interferon, alpha-inducible protein 27
31	201508_at	IGFBP4	NM_001552	TRCN0000072498	√	√	P22692	insulin-like growth factor binding protein 4
32	203851_at	IGFBP6	NM_002178	TRCN0000062403	√		P24592	insulin-like growth factor binding protein 6
33	201474_s_at	ITGA3	NM_002204	TRCN0000057713		√	P26006	integrin, alpha 3 (antigen CD49C, alpha 3 subunit of VLA-3 receptor)
34	204989_s_at	ITGB4	BF305661	TRCN0000057771	√		P16144	integrin, beta 4
35	212942_s_at	KIAA1199 (CEMIP)	AB033025	TRCN0000118787		√	Q8WUJ3	Cell migration-inducing and hyaluronan-binding protein
36	219710_at	KIAA1985 (SH3TC2)	NM_024577	TRCN0000008571		√	Q8TF17	SH3 domain and tetratricopeptide repeat-containing protein 2
37	204733_at	KLK6	NM_002774	TRCN0000051908			Q92876	kallikrein 6 (neurosin, zyme)
38	216641_s_at	LAD1	NM_005558	TRCN0000077998		√	O00515	ladinin 1
39	209270_at	LAMB3	L25541	TRCN0000083348		√	Q13751	laminin, beta 3
40	219058_x_at	LCN7 (TINAGL1)	NM_022164	TRCN0000073773			Q9GZM7	Tubulointerstitial nephritis antigen-like
41	203005_at	LTBR	NM_002342	TRCN0000322782	√	√	P36941	Tumor necrosis factor receptor superfamily member 3
42	202016_at	MEST	NM_002402	TRCN0000075320	√		Q5EB52	Mesoderm-specific transcript homolog protein
43	205455_at	MST1R	NM_002447	TRCN0000003107	√		Q04912	Macrophage-stimulating protein receptor
44	212859_x_at	MT1E	BF217861	TRCN0000153590	√	√	P04732	metallothionein 1E
45	209124_at	MYD88	U70451	TRCN0000008024			Q99836	Myeloid differentiation primary response protein MyD88
46	203939_at	NT5E	NM_002526	TRCN0000048753	√	√	P21589	5'-nucleotidase, ecto (CD73)
47	209872_s_at	PKP3	AF053719	TRCN0000123244	√	√	Q9Y446	plakophilin 3
48	216971_s_at	PLEC1	NM_000445	TRCN0000082813	√	√	Q15149	plectin 1
49	202075_s_at	PLTP	NM_006227	TRCN0000148250			P55058	phospholipid transfer protein
50	209529_at	PPAP2C	AF047760	TRCN0000002581	√	√	O43688	Phospholipid phosphatase 2
51	203407_at	PPL	NM_002705	TRCN0000116937		√	O60437	periplakin
52	207463_x_at	PRSS3	NM_002771	TRCN0000052147	√	√	P35030	Trypsin-3
53	205402_x_at	PRSS2	AW007273	TRCN0000046733		√	P07478	Trypsin-2
54	218931_at	RAB17	NM_022449	TRCN0000048014	√	√	Q9H0T7	Ras-related protein Rab-17
55	219622_at	RAB20	NM_017817	TRCN0000048093		√	Q9NX57	Ras-related protein Rab-20
56	219045_at	RHOF	NM_019034	TRCN0000048049	√	√	Q9HBH0	Rho-related GTP-binding protein RhoF
57	209684_at	RIN2	AL136924	TRCN0000062644	√	√	Q8WYP3	Ras and Rab interactor 2
58	219856_at	SARG	NM_023938	TRCN0000116107		√	Q9BW04	Specifically androgen-regulated gene protein
59	203453_at	SCNN1A	NM_001038	TRCN0000044558	√	√	P37088	Amiloride-sensitive sodium channel subunit alpha
60	201469_s_at	SHC1	AI809967	TRCN0000009868	√	√	P29353	SHC-transforming protein 1
61	213590_at	SLC16A5	AA705628	TRCN0000038419	√	√	O15375	Monocarboxylate transporter 6
62	204981_at	SLC22A18	NM_002555	TRCN0000038700	√	√	Q96BI1	Solute carrier family 22 member 18
63	205920_at	SLC6A6	NM_003043	TRCN0000038410	√	√	P31641	Sodium- and chloride-dependent taurine transporter
64	204588_s_at	SLC7A7	NM_003982	TRCN0000043033	√	√	Q9UM01	Y+L amino acid transporter 1
65	203509_at	SORL1	NM_003105	TRCN0000062948	√	√	Q92673	Sortilin-related receptor
66	216905_s_at	ST14	NM_021978	TRCN0000038049		√	Q9Y5Y6
67	221610_s_at	STAP2	BC000795	TRCN0000134171		√	Q9UGK3	signal-transducing adaptor protein-2
68	201332_s_at	STAT6	BC004973	TRCN0000019409	√	√	P42226	Signal transducer and activator of transcription 6
69	202286_s_at	TACSTD2	J04152	TRCN0000056418	√	√	P09758	tumor-associated calcium signal transducer 2
70	204158_s_at	TCIRG1	NM_006019	TRCN0000038634	√	√	Q13488	V-type proton ATPase 116 kDa subunit a isoform 3
71	205016_at	TGFBI	NM_000358	TRCN0000062174	√	√	Q15582	Transforming growth factor-beta-induced protein ig-h3
72	209386_at	TM4SF1	M90657	TRCN0000000286	√	√	P30408	Transmembrane 4 L6 family member 1
73	202688_at	TNFSF10	NM_003810	TRCN0000005924		√	P50591	tumor necrosis factor (ligand) superfamily, member 10
74	209500_x_at	TNFSF13	AF114013	TRCN0000059023		√	O75888	tumor necrosis factor (ligand) superfamily, member 13
75	217149_x_at	TNK1	AF097738	TRCN0000000740		√	Q13470	Non-receptor tyrosine-protein kinase TNK1
76	209114_at	TSPAN-1	AF133425	TRCN0000119157		√	O60635	tetraspan 1
77	207126_x_at	UGT1A1	NM_000463	TRCN0000029529		√	P22309	UDP-glucuronosyltransferase 1-1
78	208596_s_at	UGT1A3	NM_019093	TRCN0000034614		√	P35503	UDP-glucuronosyltransferase 1-3
79	204532_x_at	UGT1A6	NM_001072	TRCN0000034772	√	√	P19224	UDP-glucuronosyltransferase 1-6
80	221173_at	USH1C	NM_025034	TRCN0000084143		√	Q9Y6N9	Harmonin
81	205506_at	VIL1	NM_007127	TRCN0000083078		√	P09327	villin 1
82	205019_s_at	VIPR1	NM_004624	TRCN0000014213		√	P32241	vasoactive intestinal peptide receptor 1
ctrl1								eGFP vector ctrl
ctrl2						√		vector ctrl
