# Supplementary material for: G-protein coupled receptor 35 (GPR35) regulates the colonic epithelial cell response to enterotoxigenic Bacteroides fragilis
Source: Commun Biol. 2021 May 14;4:585. doi: 10.1038/s42003-021-02014-3 (PMC8121840; doi:10.1038/s42003-021-02014-3)
Supplement: Supplementary file 5 — Supplementary Data 2 [file 42003_2021_2014_MOESM5_ESM.xlsx]

## Sheet: Figure 1
Figure 1A GPR35 expression in % compared to WT HT29/c1 cells
clone 1-8	clone 1	clone 2	clone 3	clone 4	clone 5	clone 6
0	25.762	57.8342	205.745	947.286	37.5552	383.116
33	46.903	67.1477	45.5464	540.647	129.325	126.163
16.77	34	74
21.5	13	64
0	24	70
Figure 1B toxin scores in percentage of WT control (100%)
clone 1-8	clone 1	clone 2	clone 3	clone 4	clone 5	clone 6
0	92	83	83	92	83	83
33	83	83	75	92	83	83
17	114	57	71	71	71	114
	100	75	75	88	75	100
Figure 1C IL8 expression ratio in fold change of BFT exposed cells over non-exposed cells in each cell line
WT	clone 1-8	clone 1	clone 2
4.72266	2.24962	2.84537	2.59892
4.36075	2.13928	2.14906	1.81811
3.04204	2.11457	2.22239	1.41961
3.67364
4.64618
3.80563

## Sheet: Figure 2
Figure 2 A and B: inhibition of GPR35 by ML145 for 1 and 3 hours with and without BFT
	Control no BFT			ML145 1h BFT			ML145 3h BFT
concentration ML145 in uM	Mean	SD	n	Mean	SD	n	Mean	SD	n
0	0.25	0.25	3	0.92	0.38	3	3.17	0.14	3
2	0.08	0.14	3	1.58	0.52	3	3.33	0.95	3
20	0.25	0.14	3	2.33	1.18	3	2.46	0.44	3
200	0.5	0.29	3	2.17	0.88	3	2.88	0.22	3
2000	0.17	0.14	3	0.25	0.25	3	2.92	0.38	3
20000	0.75	0.38	3	1.08	0.8	3	1.92	1.01	3
Figure 2C: E-cadherin in ng/mg protein
	control			BFT
No inhibtior	1.5	1.76	2.92	25.98	28.36	35.51
ML145 20 uM	2.47	1.76	5.88	17.22	14.9	19.02
Figure 2D: IL8 in pg/mg protein
	control			BFT
No inhibtior	146.16	109.94	86.52	378.22	251.05	251.43
ML145 20 uM	188.2	71.6	66.38	157.93	142.03	123.81

## Sheet: Figure 3
Figure 3A: fluorescence per mm2 of b-arrestin 2 at 30 and 60 minutes
	control	Compound 10		BFT
minutes exposure		30	60	30	60
	92	94	105	98	108
	91	106	99	103	105
	91	96	98	100	108
	90	92	107	99	104
	90	90	104	111	111
	92	92	103	97	103
	93
	93
Figure 3B: E-cadherin cleavage in ng/ml relative to untreated samples in HT29/c1 cells (ctrl) and in beta-arrestin 1 and beta-arrestin 2 KD cells
	30 minutes BFT			60 minutes BFT
	ctrl	b-arr1 KD	b-arr2 KD	ctrl	b-arr1 KD	b-arr2 KD
	6.63	16.56	13.92	12.41	17.84	19.78
Figure 3C: IL8 in pg/ml in HT29/c1 clles (ctrl) and beta-arrestin1 and 2 KD cells
	control			b-arr1 KD			b-arr2 KD
no BFT	55	62	45	196	200	146	205	190	175
BFT 4 hours	111	123	148	413	405	462	417	370	370

## Sheet: Figure 4
Figure 4A: GPR35 expression level relative to HT29c1 wildtype cells (WT)
	WT	KO 2AH5	KO 2AA9	KO 2BE5
	100	51	21	52
	100	85.69	33.12	110.359
	100	25.27	15.5
		39.65	51.44
Figure 4C: toxin score after BFT compared to WT HT29/c1 control cells
	WT	KO 2AH5	KO 2AA9	KO 2BE5
	100	14	100	86
	100	0	120	40
	100	0	50	50
	100	17	100	67
Figure 4E: IL8 fold change on protein level of BFT over ctrl protein expression
	WT	KO 2AH5	KO 2AA9	KO 2BE5
	2.65571	1.2871	4.56612	1.23855
	2.79757	1.66742	5.34419	2.16825

## Sheet: Figure 5
Figure 5B: BFT-biotin -binding to HT29/c1 cells. Bound rBFT-biotin relative to DRAQ5 signal
	No inhibitor			ML145 20uM
log[BFT], M	Mean	SD	N	Mean	SD	N
-8.1	5.34	0.74848	3	4.54	0.671094	4
-8.6	3.8	0.704371	3	3.33	0.677264	4
-9.1	2.23	0.33552	3	1.91	2.11391	4
-9.6	2.44	0.40863	3	1.12	0.563711	4
-10.1	0.86	0.228687	4	1.02	1.14211	3
-10.6	0.72	0.809566	3	0.8	0.710502	4

## Sheet: Figure 6
Figure 6A Survival data clindamycin/streptomycin (alive is 100, dead is 0)							Figure 6C Percentage body weight change at day 3-4 vs day 0											Figure 6D fold change of mRNA expression in ETBF treated mice over sham control in GPR35 +/+ vs GPR35 -/- mice
Days	sham mix type	GPR35 +/+ ETBF	GPR 35-/- ETBF				clindamycin/streptomycin				cefoxitin							IL17a		Nos2		IL6		Tnfa		IL22		CXCL5		Ifny		MT1		MT2
3	100						Sham	GPR35+/+	GPR35+/-	GPR35-/-	Sham	GPR35+/+	GPR35+/-	GPR35-/-				GPR35 +/+	GPR35 -/-	GPR35 +/+	GPR35 -/-	GPR35 +/+	GPR35 -/-	GPR35 +/+	GPR35 -/-	GPR35 +/+	GPR35 -/-	GPR35 +/+	GPR35 -/-	GPR35 +/+	GPR35 -/-	GPR35 +/+	GPR35 -/-	GPR35 +/+	GPR35 -/-
3	100						28.17	7.4	0.96	7.74	14.95	-3.9	-3.15	15.06				10.95	12	14.67	5.43	2.86	0.39	5.19	0.75	9.94	0.43	36.6	10.99	1.58	0.2	2.46	4.29	14.73	12.09
3	100						31.26	-0.68	6.42	2.76	0.001	-6.39	-3	-2.45				14.69	8.18	5.2	3.41	1.45	0.76	1.58	1.02	2.8	0.06	40.8	10.17	0.24	0.07	4.66	3.78	22.68	5.54
3	100						37.97	-1.38	-1.7	21.73	6.26	-6.65	-4.03	20.71				16.52	16.71	1.89	1.84	0.76	154.1	0.87	0.96	2.31	0.36	21.58	6.12	0.02	0.08	7.35	8.67	41.59	6.83
3	100						19.19	-4.49	5.81	16.8	3.5	0	1.8	-2.74				96.46	24.04	31.6	0.36	4236.48	0.91	1.69	1.3	4.1	0.17	25.2	10.45	0.06	0.4	6.8	0.91	9.56	1
3	100						69.07	9.6	5.51	0.68		-16.5	4.77	25.8				55.81	43.65	8.05	1.57	48206.8	0.77	1.72	0.97		0.31		5.33		0.46		5.58		9.26
3		0					29.12	1.66	-1.31	11.71		6.66	-2.24	2.2				32.12	6.31	4.77	1.38	10744.8	1.94	1.41	2.05		0.33		4.28		1.11		8.35		8.86
3		0						5.15	0.79	3.23		2.96	-11.88					87.64	18.6	0.4	0.93	632.01		1
3		0						1.06	-1.18				15.29					11.54	31.18	0.69	1.38
3		0						0	6.56				-3.76					148.08	3.88
3		0							10.7				10.18					20.82	16.48
3		100							11.34				-5.71					2.23	3.59
3			100						1.26				-7.89					10.13
3			100						2.44				-0.53
3			100						-1.03				-12.3
3			100						-6.34				-21.87
3			100						-6.91
3			100						-0.3
									-4.32
Figure 6B Survival data cefoxitin (alive is 0, dead is 1)									-5.67
Days	Sham (mix type)	GPR35+/+ ETBF	GPR35+/- ETBF	GPR35-/- ETBF					-0.3
7	0								-4.32
7	0								-5.67
7	0
7	0
5		1
5		1
7		0
3		1
5		1
7		0
5		1
7			0
5			1
5			1
5			1
5			1
7			0
7			0
7			0
7			0
7			0
7			0
5			1
7			0
5			1
5			1
7				0
7				0
7				0
7				0
7				0
7				0
7		0
7			0
7		0
7			0
7				0
7				0
7			0
7				0
7			0
7				0
7				0
7			0
7		0
6		1
7			0
3				1
7			0
4			1
7			0
3			1
7				0
7				0
7				0
7				0
7				0
3			1
7			0
7			0
7			0
7			0
7			0
3			1
3			1
7				0
7				0
7				0
7			0
7		0
7			0
7		0
7		0
7			0
7			0
7			0
7		0
7		0
7			0
7		0
7		0
7		0
7		0
7		0
3		1
7				0
7				0
7				0
7				0
7				0
7				0
